# Supplementary material for: Inferring the effective reproductive number from deterministic and semi-deterministic compartmental models using incidence and mobility data
Source: PLoS Comput Biol. 2022 Jun 27;18(6):e1010206. doi: 10.1371/journal.pcbi.1010206 (PMC9269962; doi:10.1371/journal.pcbi.1010206)
Supplement: S1 Data — (XLSX) [file pcbi.1010206.s009.xlsx]

## Sheet: Sheet1
Time	ReportedCases	CumulativeCases
1	1	1
2	0	1
3	1	2
4	0	2
5	1	3
6	5	8
7	5	13
8	5	18
9	3	21
10	5	26
11	12	38
12	5	43
13	36	79
14	27	106
15	41	147
16	65	212
17	64	276
18	55	331
19	100	431
20	143	574
21	228	802
22	312	1114
23	332	1446
24	312	1758
25	313	2071
26	519	2590
27	544	3134
28	575	3709
29	711	4420
30	891	5311
31	682	5993
32	308	6301
33	650	6951
34	686	7637
35	506	8143
36	426	8569
37	484	9053
38	465	9518
39	283	9801
40	608	10409
41	646	11055
42	639	11694
43	592	12286
44	576	12862
45	416	13278
46	276	13554
47	358	13912
48	430	14342
49	673	15015
50	516	15531
51	501	16032
52	668	16700
53	398	17098
54	599	17697
55	753	18450
56	539	18989
57	618	19607
58	499	20106
59	224	20330
60	133	20463
61	307	20770
62	449	21219
63	366	21585
64	264	21849
65	303	22152
66	132	22284
67	85	22369
68	147	22516
69	205	22721
70	223	22944
71	258	23202
72	171	23373
73	80	23453
74	37	23490
75	157	23647
76	223	23870
77	68	23938
78	59	23997
79	17	24014
